# Supplementary material for: Hpgd affects the progression of hypoxic pulmonary hypertension by regulating vascular remodeling
Source: BMC Pulm Med. 2023 Apr 13;23:116. doi: 10.1186/s12890-023-02401-y (PMC10103477; doi:10.1186/s12890-023-02401-y)
Supplement: Supplementary file 2 — Supplementary Material 2 [file 12890_2023_2401_MOESM2_ESM.xlsx]

## Sheet: Supplementary table 2
Supplementary table 2: The detailed data list of marker genes corresponding to proliferating cells
	Control_p_val	Control_avg_log2FC	Control_pct.1	Control_pct.2	Control_p_val_adj	PAH_p_val	PAH_avg_log2FC	PAH_pct.1	PAH_pct.2	PAH_p_val_adj	max_pval	minimump_p_val
Sgo2a	0	1.3988	0.419	0.001	0	0	1.17246	0.409	0.001	0	0	0
Ube2t	0	1.70127	0.452	0.004	0	0	2.11058	0.625	0.005	0	0	0
Nuf2	0	1.49436	0.435	0.001	0	0	1.86872	0.602	0.003	0	0	0
Cenpf	0	3.1612	0.726	0.005	0	0	2.94079	0.705	0.008	0	0	0
Sapcd2	0	1.05404	0.258	0	0	0	1.25877	0.42	0	0	0	0
Spc25	0	2.50238	0.629	0.002	0	0	2.40305	0.727	0.008	0	0	0
Knstrn	0	1.88806	0.548	0.002	0	0	1.95278	0.568	0.005	0	0	0
Knl1	0	1.57654	0.419	0.005	0	0	1.70685	0.545	0.005	0	0	0
Nusap1	0	2.56498	0.661	0.001	0	0	2.95663	0.75	0.004	0	0	0
Ckap2l	0	1.88913	0.548	0.003	0	0	1.85307	0.545	0.002	0	0	0
Tpx2	0	2.37897	0.613	0.001	0	0	2.22139	0.648	0.004	0	0	0
Ube2c	0	3.65756	0.726	0.005	0	0	3.70594	0.909	0.016	0	0	0
Aurka	0	1.32964	0.355	0.002	0	0	2.12667	0.636	0.006	0	0	0
Ccna2	0	2.01773	0.532	0.001	0	0	2.54785	0.727	0.003	0	0	0
Trim59	0	1.34895	0.452	0.003	0	0	1.76557	0.58	0.013	0	0	0
Cks1b	0	2.76629	0.677	0.008	0	0	2.50408	0.739	0.011	0	0	0
Cenpe	0	1.57526	0.403	0.001	0	0	1.27007	0.386	0.002	0	0	0
Cdc20	0	2.61154	0.548	0.008	0	0	3.47411	0.773	0.015	0	0	0
Cdca8	0	2.46755	0.661	0.002	0	0	2.52194	0.705	0.009	0	0	0
Tacc3	0	1.68875	0.468	0.004	0	0	1.81957	0.523	0.007	0	0	0
Ncapg	0	1.12157	0.306	0	0	0	1.2481	0.42	0	0	0	0
H1fx	0	2.124	0.548	0.009	0	0	1.52451	0.5	0.01	0	0	0
Cdca3	0	2.33652	0.565	0.001	0	0	2.22095	0.682	0.005	0	0	0
Ncapd2	0	1.40445	0.452	0.005	0	0	1.13597	0.364	0.006	0	0	0
Rad51ap1	0	1.6753	0.387	0.002	0	0	1.00545	0.375	0.003	0	0	0
Lockd	0	3.09045	0.71	0.004	0	0	2.91698	0.83	0.009	0	0	0
Nav2	0	1.74459	0.419	0.003	0	0	1.8938	0.523	0.004	0	0	0
Prc1	0	2.76659	0.645	0.001	0	0	3.24236	0.807	0.005	0	0	0
Plk1	0	1.37614	0.355	0.001	0	0	1.54128	0.477	0.003	0	0	0
Kif22	0	2.22104	0.581	0.003	0	0	1.99873	0.591	0.007	0	0	0
Mki67	0	2.5131	0.645	0.001	0	0	2.23201	0.568	0.003	0	0	0
Fbxo5	0	2.15501	0.516	0.005	0	0	1.94423	0.58	0.008	0	0	0
Cenpw	0	1.56918	0.468	0.004	0	0	1.02956	0.318	0.005	0	0	0
Cdk1	0	3.40115	0.742	0.002	0	0	3.1772	0.864	0.008	0	0	0
Ckap2	0	2.19007	0.597	0.012	0	0	2.83611	0.761	0.028	0	0	0
Neil3	0	1.83195	0.435	0.001	0	0	1.62459	0.568	0.001	0	0	0
Asf1b	0	1.56762	0.435	0.001	0	0	1.95312	0.58	0.004	0	0	0
Cdkn3	0	1.75598	0.435	0.003	0	0	1.16691	0.375	0.007	0	0	0
Pbk	0	3.02237	0.645	0.001	0	0	3.0274	0.693	0.004	0	0	0
Esco2	0	1.65421	0.371	0	0	0	1.69944	0.477	0.001	0	0	0
Cdca2	0	1.4932	0.403	0.001	0	0	1.65891	0.5	0.002	0	0	0
Spc24	0	2.27313	0.565	0.006	0	0	2.54513	0.727	0.012	0	0	0
Anln	0	1.92696	0.5	0.001	0	0	1.3219	0.432	0.001	0	0	0
Kif23	0	1.79434	0.452	0.001	0	0	2.21666	0.705	0.006	0	0	0
Pclaf	0	2.34908	0.581	0.004	0	0	2.30176	0.58	0.007	0	0	0
Ccnb2	0	2.75694	0.661	0.002	0	0	2.48612	0.648	0.004	0	0	0
Ttk	0	1.15277	0.242	0	0	0	1.27508	0.42	0.002	0	0	0
Hmmr	0	1.96451	0.484	0	0	0	1.8748	0.557	0.001	0	0	0
Aurkb	0	1.5227	0.468	0	0	0	1.96743	0.614	0.002	0	0	0
Pimreg	0	2.28634	0.5	0.001	0	0	2.64068	0.682	0.004	0	0	0
Top2a	0	3.96715	0.839	0.002	0	0	3.68241	0.795	0.007	0	0	0
Tk1	0	2.4026	0.613	0.002	0	0	2.43318	0.648	0.004	0	0	0
Birc5	0	2.97356	0.694	0.003	0	0	3.10934	0.852	0.007	0	0	0
Hist1h2ap	0	3.77795	0.661	0.003	0	0	4.27791	0.795	0.045	0	0	0
Cks2	0	3.28871	0.774	0.011	0	0	3.04886	0.818	0.019	0	0	0
Mxd3	0	2.14053	0.581	0.001	0	0	1.78167	0.534	0.003	0	0	0
Ccnb1	0	1.61668	0.387	0	0	0	2.30093	0.591	0.002	0	0	0
Cenpk	0	1.105	0.339	0.001	0	0	1.39551	0.443	0.003	0	0	0
Rrm2	0	3.10467	0.613	0.002	0	0	3.43218	0.75	0.007	0	0	0
Mis18bp1	0	1.68793	0.387	0	0	0	1.38118	0.455	0	0	0	0
Cenpm	0	2.22243	0.597	0.001	0	0	1.5811	0.489	0.004	0	0	0
Tuba1c	0	2.10233	0.516	0.008	0	0	2.00214	0.602	0.008	0	0	0
Racgap1	0	1.91387	0.532	0.003	0	0	2.50383	0.727	0.012	0	0	0
Kifc1	0	1.19568	0.371	0.001	0	0	1.78696	0.614	0.003	0	0	0
Tcf19	0	1.7353	0.484	0.006	0	0	1.40908	0.386	0.008	0	0	0
Sgo1	0	1.70592	0.403	0.001	0	0	1.42088	0.455	0.001	0	0	0
Ndc80	0	1.85141	0.516	0.001	0	0	1.57614	0.511	0.003	0	0	0
Ska1	0	1.47365	0.355	0	0	0	1.26467	0.409	0.001	0	0	0
Kif20b	0	1.2741	0.387	0.002	0	0	1.62632	0.511	0.005	0	0	0
Lmnb1	1.52521e-306	2.1887	0.581	0.011	2.28476e-302	0	2.39487	0.739	0.026	0	1.52521e-306	0
Cenpa	4.75522e-289	2.65765	0.677	0.017	7.12333e-285	0	2.78373	0.739	0.025	0	4.75522e-289	0
Mad2l1	8.89049e-273	1.51294	0.419	0.006	1.33179e-268	0	1.04918	0.386	0.012	0	8.89049e-273	0
Ccne2	2.15855e-263	1.37323	0.274	0.002	3.23351e-259	0	1.30175	0.341	0.006	0	2.15855e-263	0
Cenpq	1.13045e-247	1.73423	0.468	0.009	1.69342e-243	0	2.08457	0.67	0.008	0	1.13045e-247	0
Cdkn2c	3.86176e-240	2.8946	0.694	0.023	5.78491e-236	0	2.94663	0.784	0.054	0	3.86176e-240	0
Ezh2	1.91383e-230	1.87025	0.629	0.019	2.86692e-226	0	1.603	0.557	0.023	0	1.91383e-230	0
Ncapg2	1.09353e-206	1.33337	0.29	0.004	1.63811e-202	0	1.21968	0.42	0.004	0	1.09353e-206	0
Smc2	5.4748e-201	2.60275	0.694	0.027	8.20124e-197	0	2.2968	0.636	0.05	0	5.4748e-201	0
Incenp	1.48126e-178	1.22256	0.306	0.005	2.21893e-174	0	1.65666	0.557	0.013	0	1.48126e-178	0
Tubb6	1.49734e-168	2.60079	0.565	0.022	2.24302e-164	0	2.73356	0.773	0.05	0	1.49734e-168	0
Gmnn	2.41646e-154	1.78889	0.532	0.021	3.61985e-150	0	1.75517	0.591	0.036	0	2.41646e-154	0
Lmnb2	2.36162e-141	1.03654	0.323	0.008	3.53771e-137	0	1.57022	0.534	0.025	0	2.36162e-141	0
Pmf1	4.52665e-125	1.55806	0.403	0.015	6.78092e-121	0	1.35754	0.466	0.022	0	4.52665e-125	0
Cenpl	1.64385e-122	1.04192	0.306	0.008	2.46248e-118	0	1.10051	0.364	0.017	0	1.64385e-122	0
Mcm5	4.09955e-111	1.08285	0.306	0.009	6.14112e-107	0	1.28799	0.477	0.014	0	4.09955e-111	0
Ccdc34	2.89239e-110	1.99832	0.565	0.033	4.33281e-106	0	1.72565	0.614	0.044	0	2.89239e-110	0
Mcm7	2.19843e-108	1.6068	0.484	0.024	3.29325e-104	0	1.66423	0.58	0.03	0	2.19843e-108	0
Arl4c	3.35932e-94	1.89009	0.516	0.033	5.03226e-90	0	1.93224	0.659	0.055	0	3.35932e-94	0
Ncapd3	3.75913e-89	1.45365	0.387	0.019	5.63118e-85	0	1.21829	0.432	0.024	0	3.75913e-89	0
Hmgb2	6.65544e-87	4.24726	0.984	0.176	9.96984e-83	0	3.93706	0.966	0.186	0	6.65544e-87	0
Hirip3	4.1347e-57	1.18242	0.339	0.023	6.19378e-53	3.58748e-299	1.23111	0.5	0.034	5.37405e-295	4.1347e-57	7.17496e-299
Nrm	2.84875e-85	1.92313	0.452	0.028	4.26743e-81	7.95514e-299	1.74822	0.511	0.038	1.19168e-294	2.84875e-85	1.59103e-298
Kpna2	9.94169e-69	1.246	0.339	0.019	1.48927e-64	1.2654e-268	1.93134	0.682	0.079	1.89557e-264	9.94169e-69	2.53081e-268
Selenoh	2.4696e-84	2.32614	0.726	0.074	3.69946e-80	1.42035e-268	2.09641	0.727	0.091	2.12768e-264	2.4696e-84	2.8407e-268
H2afx	3.35207e-138	2.80823	0.726	0.046	5.02141e-134	1.03014e-261	2.54189	0.727	0.101	1.54316e-257	3.35207e-138	2.06029e-261
Atad2	3.1087e-118	1.85071	0.484	0.023	4.65683e-114	6.83805e-253	1.32756	0.5	0.042	1.02434e-248	3.1087e-118	1.36761e-252
Tyms	1.36088e-133	2.11636	0.597	0.031	2.0386e-129	6.70158e-248	1.80946	0.557	0.056	1.0039e-243	1.36088e-133	1.34032e-247
Cit	5.28756e-100	1.6727	0.468	0.025	7.92076e-96	4.74652e-231	1.63759	0.591	0.064	7.11028e-227	5.28756e-100	9.49303e-231
Cdkn2d	5.93789e-82	2.37115	0.694	0.07	8.89496e-78	7.57302e-213	2.32824	0.761	0.138	1.13444e-208	5.93789e-82	1.5146e-212
Hmgn2	2.1645e-58	2.9054	0.919	0.209	3.24242e-54	6.91758e-209	2.92416	0.852	0.205	1.03625e-204	2.1645e-58	1.38352e-208
Zfp367	1.60114e-49	1.12457	0.226	0.012	2.3985e-45	7.98555e-195	1.10324	0.375	0.03	1.19624e-190	1.60114e-49	1.59711e-194
Smc4	3.86819e-123	2.80857	0.823	0.069	5.79455e-119	1.87492e-187	2.22821	0.727	0.142	2.80864e-183	3.86819e-123	3.74985e-187
Dut	9.02391e-57	1.59705	0.435	0.038	1.35178e-52	3.49212e-178	1.33405	0.489	0.056	5.23119e-174	9.02391e-57	6.98423e-178
Ube2s	5.42226e-45	3.17496	0.903	0.309	8.12255e-41	2.41544e-171	2.8101	0.966	0.428	3.61832e-167	5.42226e-45	4.83087e-171
Hdgf	1.28357e-55	2.41073	0.839	0.161	1.92279e-51	4.01502e-167	2.39879	0.909	0.311	6.01449e-163	1.28357e-55	8.03003e-167
H2afz	1.00142e-41	3.02903	0.935	0.415	1.50013e-37	2.57694e-165	3.30655	0.966	0.486	3.86025e-161	1.00142e-41	5.15387e-165
Dctpp1	1.12754e-53	1.3405	0.435	0.039	1.68905e-49	7.08413e-163	1.24892	0.409	0.043	1.0612e-158	1.12754e-53	1.41683e-162
Fam111a	2.847e-29	1.05635	0.323	0.038	4.26481e-25	3.51601e-158	1.14281	0.455	0.054	5.26698e-154	2.847e-29	7.03202e-158
Stmn1	1.47397e-38	3.00944	0.952	0.492	2.208e-34	4.61221e-157	3.26602	0.955	0.526	6.90909e-153	1.47397e-38	9.22442e-157
Hjurp	1.02193e-67	1.94557	0.613	0.063	1.53085e-63	3.30955e-153	1.93588	0.67	0.132	4.9577e-149	1.02193e-67	6.6191e-153
Tipin	4.56689e-36	1.06633	0.468	0.063	6.8412e-32	1.52835e-147	1.17518	0.568	0.087	2.28948e-143	4.56689e-36	3.05671e-147
Dek	5.57066e-44	2.5273	0.823	0.195	8.34484e-40	8.79075e-147	2.29524	0.83	0.254	1.31685e-142	5.57066e-44	1.75815e-146
Calm2	5.62118e-26	1.85762	0.952	0.65	8.42052e-22	3.90377e-142	2.14487	0.989	0.768	5.84785e-138	5.62118e-26	7.80754e-142
Tmpo	1.52985e-50	2.25025	0.806	0.154	2.29172e-46	3.3789e-140	2.04139	0.841	0.273	5.0616e-136	1.52985e-50	6.75781e-140
Slbp	2.08703e-50	2.31471	0.71	0.119	3.12637e-46	1.27553e-138	2.27835	0.693	0.166	1.91075e-134	2.08703e-50	2.55106e-138
Tuba1b	2.98528e-37	2.64525	0.984	0.584	4.47194e-33	7.89219e-131	2.51577	0.966	0.661	1.18225e-126	2.98528e-37	1.57844e-130
Tubb5	2.82996e-29	2.43317	0.903	0.577	4.23929e-25	1.19541e-129	2.38779	0.955	0.716	1.79072e-125	2.82996e-29	2.39082e-129
Lsm2	2.21776e-21	1.32399	0.565	0.137	3.3222e-17	2.48646e-126	1.66488	0.716	0.174	3.72471e-122	2.21776e-21	4.97291e-126
H2afv	2.14283e-47	2.26569	0.855	0.2	3.20996e-43	6.26868e-121	1.91001	0.852	0.327	9.39049e-117	2.14283e-47	1.25374e-120
Prdx4	1.60203e-48	1.78305	0.726	0.12	2.39985e-44	2.19862e-120	1.54525	0.67	0.151	3.29353e-116	1.60203e-48	4.39724e-120
Dnajc9	5.30314e-32	1.34869	0.419	0.058	7.94411e-28	1.47047e-118	1.37894	0.545	0.102	2.20277e-114	5.30314e-32	2.94094e-118
Arl6ip1	1.2438e-27	2.4819	0.839	0.361	1.86322e-23	1.12805e-117	2.49845	0.886	0.464	1.68982e-113	1.2438e-27	2.2561e-117
Ddx39	6.1972e-33	1.11962	0.387	0.048	9.2834e-29	6.47635e-116	1.13788	0.489	0.081	9.70158e-112	6.1972e-33	1.29527e-115
Tubg1	8.52525e-31	1.11036	0.387	0.052	1.27708e-26	9.00441e-115	1.23442	0.477	0.079	1.34886e-110	8.52525e-31	1.80088e-114
Tubb4b	3.57931e-25	1.91877	0.79	0.3	5.36181e-21	6.2526e-114	1.71091	0.932	0.465	9.3664e-110	3.57931e-25	1.25052e-113
Pim1	5.11435e-22	1.18081	0.516	0.112	7.6613e-18	6.3132e-113	1.58698	0.693	0.168	9.45718e-109	5.11435e-22	1.26264e-112
Ran	9.62423e-24	1.79429	0.774	0.3	1.44171e-19	3.2008e-112	1.93956	0.886	0.403	4.7948e-108	9.62423e-24	6.4016e-112
Usp1	4.19724e-46	1.11431	0.452	0.047	6.28746e-42	7.73818e-105	1.06566	0.523	0.097	1.15918e-100	4.19724e-46	1.54764e-104
Ptma	1.00746e-22	1.34221	0.968	0.919	1.50917e-18	8.53103e-104	1.45599	0.989	0.925	1.27795e-99	1.00746e-22	1.70621e-103
Nxt1	9.89595e-41	1.42705	0.516	0.069	1.48241e-36	1.10742e-101	1.03444	0.477	0.087	1.65891e-97	9.89595e-41	2.21484e-101
Hmgb1	3.58859e-27	1.68796	0.952	0.709	5.37571e-23	1.01679e-100	1.53909	0.955	0.807	1.52315e-96	3.58859e-27	2.03357e-100
Cbx5	9.61867e-41	1.21815	0.516	0.068	1.44088e-36	3.88439e-97	1.05029	0.477	0.088	5.81882e-93	9.61867e-41	7.76879e-97
Jpt1	5.37604e-28	1.91887	0.758	0.249	8.05332e-24	2.02601e-95	2.02163	0.852	0.42	3.03496e-91	5.37604e-28	4.05201e-95
Rangap1	1.33067e-57	1.22392	0.435	0.037	1.99334e-53	1.17889e-93	1.15751	0.511	0.105	1.76597e-89	1.33067e-57	2.35778e-93
Malat1	3.18054e-25	-1.36562	0.968	0.994	4.76445e-21	2.00775e-93	-1.40754	0.92	0.994	3.00761e-89	3.18054e-25	4.01551e-93
Cldn5	2.62464e-17	-1.5628	0.839	0.967	3.93172e-13	8.97065e-93	-1.2817	0.955	0.991	1.3438e-88	2.62464e-17	1.79413e-92
Anp32b	2.16634e-23	1.68816	0.645	0.171	3.24517e-19	8.79334e-91	1.69279	0.727	0.247	1.31724e-86	2.16634e-23	1.75867e-90
Sae1	3.56549e-25	1.155	0.5	0.096	5.3411e-21	9.25587e-91	1.35574	0.625	0.17	1.38653e-86	3.56549e-25	1.85117e-90
Pcna	6.18875e-30	1.82057	0.581	0.119	9.27075e-26	2.86238e-86	1.658	0.568	0.147	4.28784e-82	6.18875e-30	5.72475e-86
Ppia	2.17221e-23	1.22918	0.984	0.912	3.25398e-19	9.13963e-85	1.14181	0.977	0.934	1.36912e-80	2.17221e-23	1.82793e-84
Ubl4a	5.4967e-35	1.42562	0.5	0.075	8.23406e-31	2.80844e-79	1.16867	0.545	0.136	4.20705e-75	5.4967e-35	5.61689e-79
Calm3	1.36582e-29	1.76832	0.774	0.207	2.046e-25	1.66087e-78	1.54718	0.773	0.325	2.48798e-74	1.36582e-29	3.32174e-78
Nucks1	2.11445e-31	1.78241	0.742	0.178	3.16744e-27	1.02497e-76	1.21875	0.659	0.202	1.5354e-72	2.11445e-31	2.04994e-76
Cmc2	4.25166e-32	1.05537	0.419	0.057	6.36899e-28	1.523e-73	1.08422	0.42	0.088	2.28145e-69	4.25166e-32	3.046e-73
Cbx3	2.62601e-15	1.11844	0.645	0.211	3.93376e-11	4.13719e-72	1.40023	0.807	0.34	6.19751e-68	2.62601e-15	8.27437e-72
Ly6a	5.6863e-21	-1.68068	0.806	0.946	8.51807e-17	1.20662e-71	-1.28294	0.92	0.962	1.80751e-67	5.6863e-21	2.41324e-71
Rad21	1.29327e-36	1.67729	0.581	0.096	1.93732e-32	7.12295e-71	1.00994	0.523	0.135	1.06702e-66	1.29327e-36	1.42459e-70
Vim	2.19855e-10	1.17181	0.952	0.767	3.29342e-06	3.79828e-69	1.14443	0.966	0.824	5.68982e-65	2.19855e-10	7.59656e-69
Anp32e	1.68587e-23	1.28554	0.613	0.149	2.52544e-19	3.75002e-66	1.19429	0.67	0.23	5.61753e-62	1.68587e-23	7.50005e-66
Alyref	6.58616e-21	1.23374	0.597	0.149	9.86607e-17	5.76536e-66	1.22029	0.659	0.239	8.63651e-62	6.58616e-21	1.15307e-65
Hsp90aa1	1.32354e-25	1.67839	0.887	0.352	1.98267e-21	1.42465e-65	1.32602	0.83	0.466	2.13412e-61	1.32354e-25	2.8493e-65
Lbr	1.55494e-37	1.28287	0.516	0.073	2.3293e-33	1.3226e-63	1.06926	0.602	0.19	1.98126e-59	1.55494e-37	2.6452e-63
Aqp1	9.30405e-10	-1.13304	0.661	0.829	1.39375e-05	1.56177e-63	-1.12735	0.932	0.964	2.33953e-59	9.30405e-10	3.12354e-63
Nop56	3.46572e-11	1.09906	0.387	0.112	5.19165e-07	6.74476e-62	1.18421	0.545	0.162	1.01037e-57	3.46572e-11	1.34895e-61
Ass1	2.14331e-14	1.11358	0.516	0.158	3.21067e-10	1.2286e-60	1.35096	0.795	0.414	1.84044e-56	2.14331e-14	2.4572e-60
Rbbp7	7.02699e-14	1.00414	0.548	0.17	1.05264e-09	2.38306e-60	1.22169	0.682	0.25	3.56983e-56	7.02699e-14	4.76613e-60
Arf6	1.46793e-13	1.13129	0.548	0.181	2.19896e-09	1.96816e-59	1.16511	0.739	0.29	2.9483e-55	1.46793e-13	3.93632e-59
Ehd4	3.9869e-12	-1.29099	0.71	0.828	5.97238e-08	2.16461e-56	-1.4056	0.693	0.847	3.24259e-52	3.9869e-12	4.32922e-56
Ssrp1	4.90864e-15	1.08879	0.452	0.116	7.35314e-11	5.24292e-55	1.14089	0.648	0.234	7.8539e-51	4.90864e-15	1.04858e-54
Nde1	5.19721e-31	1.29957	0.5	0.083	7.78542e-27	3.80802e-54	1.02516	0.591	0.208	5.70441e-50	5.19721e-31	7.61603e-54
Snrpd1	2.16794e-19	1.22982	0.661	0.193	3.24757e-15	9.37563e-54	1.07257	0.58	0.198	1.40447e-49	2.16794e-19	1.87513e-53
Ywhah	1.24797e-19	1.58536	0.839	0.403	1.86946e-15	1.91567e-53	1.26006	0.83	0.577	2.86967e-49	1.24797e-19	3.83133e-53
Emp3	7.48761e-32	2.1045	0.597	0.12	1.12164e-27	1.58508e-52	1.33782	0.5	0.157	2.37445e-48	7.48761e-32	3.17016e-52
Rbm3	2.07846e-14	1.27321	0.758	0.333	3.11353e-10	3.41033e-52	1.27222	0.636	0.27	5.10868e-48	2.07846e-14	6.82067e-52
Aldoa	2.5807e-08	-1.74087	0.258	0.527	0.000386588	7.84851e-52	-1.5137	0.398	0.757	1.17571e-47	2.5807e-08	1.5697e-51
Pgp	2.63904e-32	1.16144	0.532	0.087	3.95329e-28	3.66212e-51	1.15746	0.557	0.191	5.48586e-47	2.63904e-32	7.32425e-51
Ssna1	8.85872e-20	1.08089	0.581	0.145	1.32704e-15	1.1639e-48	1.05728	0.705	0.317	1.74352e-44	8.85872e-20	2.3278e-48
Gstm1	2.99784e-07	-1.23947	0.516	0.673	0.00449076	3.51211e-48	-1.17058	0.773	0.869	5.26114e-44	2.99784e-07	7.02422e-48
Ubald2	4.42996e-16	1.39508	0.758	0.332	6.63608e-12	3.85816e-45	1.08003	0.818	0.525	5.77952e-41	4.42996e-16	7.71632e-45
BC028528	1.15121e-12	-1.38542	0.694	0.836	1.72451e-08	4.82023e-43	-1.14321	0.784	0.868	7.22071e-39	1.15121e-12	9.64046e-43
Lmna	8.53305e-16	1.3221	0.645	0.226	1.27825e-11	5.12836e-43	1.15279	0.795	0.485	7.68228e-39	8.53305e-16	1.02567e-42
Nudc	4.09683e-21	1.5132	0.694	0.223	6.13706e-17	2.41243e-41	1.03795	0.705	0.34	3.61381e-37	4.09683e-21	4.82485e-41
Hpgd	1.70904e-14	-1.89219	0.581	0.805	2.56015e-10	6.25475e-41	-1.47605	0.625	0.809	9.36962e-37	1.70904e-14	1.25095e-40
H1f0	6.74545e-24	2.03373	0.71	0.235	1.01047e-19	2.55393e-40	1.18277	0.761	0.42	3.82579e-36	6.74545e-24	5.10786e-40
Bub3	8.58801e-17	1.36269	0.677	0.248	1.28648e-12	1.3757e-39	1.09314	0.739	0.388	2.06081e-35	8.58801e-17	2.75141e-39
Ptms	1.98905e-24	1.85816	0.79	0.273	2.9796e-20	5.35891e-34	1.05353	0.659	0.312	8.02764e-30	1.98905e-24	1.07178e-33
Tcn2	5.18941e-08	-1.48873	0.419	0.63	0.000777374	2.22847e-31	-1.09043	0.614	0.788	3.33825e-27	5.18941e-08	4.45694e-31
Aldh2	3.92753e-07	-1.12474	0.645	0.725	0.00588343	3.63924e-31	-1.04615	0.534	0.744	5.45158e-27	3.92753e-07	7.27848e-31
Sema3c	1.7183e-06	-1.55913	0.516	0.644	0.0257402	8.188e-30	-1.08465	0.636	0.808	1.22656e-25	1.7183e-06	1.6376e-29
Ace	2.75991e-07	-1.3233	0.613	0.692	0.00413435	6.48956e-26	-1.11628	0.534	0.679	9.72136e-22	2.75991e-07	1.29791e-25
Calcrl	9.53141e-09	-1.40661	0.565	0.744	0.000142781	2.44346e-24	-1.12667	0.443	0.621	3.66031e-20	9.53141e-09	4.88692e-24
Selenop	1.15636e-07	-1.2779	0.629	0.746	0.00173222	3.21113e-22	-1.07945	0.636	0.757	4.81028e-18	1.15636e-07	6.42227e-22
Ier3	4.92341e-07	-2.07774	0.29	0.512	0.00737527	1.27376e-19	-1.23802	0.284	0.504	1.90809e-15	4.92341e-07	2.54752e-19
