# Supplementary material for: Hpgd affects the progression of hypoxic pulmonary hypertension by regulating vascular remodeling
Source: BMC Pulm Med. 2023 Apr 13;23:116. doi: 10.1186/s12890-023-02401-y (PMC10103477; doi:10.1186/s12890-023-02401-y)
Supplement: Supplementary file 3 — Supplementary Material 3 [file 12890_2023_2401_MOESM3_ESM.xlsx]

## Sheet: Supplementary table 3
Supplementary table 3：DEGs of the download scRNA-seq data
	baseMean	log2FoldChange	lfcSE	stat	pvalue	padj
1100001G20Rik	150.046	1.01871	0.277903	3.6657	0.000246664	0.00715545
1110032F04Rik	6.9566	1.6939	0.60099	2.81852	0.0048246	0.0717626
1300002K09Rik	19.8712	1.08476	0.365934	2.96437	0.003033	0.0512784
1700048O20Rik	16.0074	1.35992	0.38153	3.56439	0.000364708	0.00981288
1700084C01Rik	10.396	1.4357	0.44342	3.2378	0.00120456	0.0247313
2610203C22Rik	57.8187	-1.22017	0.24035	-5.07663	3.84195e-07	2.74003e-05
2610305D13Rik	61.3953	1.73502	0.803492	2.15935	0.0308229	0.248775
3110070M22Rik	13.195	1.06672	0.507632	2.10137	0.0356087	0.272778
3930402G23Rik	20.5885	1.00436	0.491897	2.04181	0.0411709	0.296343
4930426D05Rik	3.7611	-1.55328	0.760885	-2.04141	0.0412098	0.296362
4930452B06Rik	89.6804	1.25528	0.220706	5.68759	1.28846e-08	1.36644e-06
4930578C19Rik	198.544	1.31468	0.203068	6.47407	9.53966e-11	1.55802e-08
4933411K16Rik	35.4229	-1.38914	0.375673	-3.69773	0.000217533	0.00645094
5430416O09Rik	168.426	1.03282	0.228621	4.51763	6.25348e-06	0.000321169
5430419D17Rik	2.09787	1.96542	0.969119	2.02805	0.0425555	0.301441
6330403A02Rik	52.696	1.19907	0.320724	3.73864	0.000185016	0.00565859
6430411K18Rik	3.96406	-2.58675	1.08219	-2.3903	0.0168347	0.170773
6430584L05Rik	7.0658	1.10648	0.517729	2.13718	0.0325835	0.258077
9330159F19Rik	125.991	-1.07237	0.23036	-4.65518	3.23694e-06	0.000176219
A2m	2.54612	-2.31006	1.08473	-2.12961	0.0332034	0.26046
A330032B11Rik	4.67975	1.47599	0.733975	2.01096	0.0443301	0.307692
A3galt2	13.56	-1.06496	0.477778	-2.22899	0.0258147	0.222881
A430078G23Rik	216.399	-1.11727	0.253647	-4.40482	1.05871e-05	0.000517688
A530016L24Rik	18.2172	-1.23055	0.411648	-2.98932	0.00279595	0.0484807
A530032D15Rik	10.1539	-1.22008	0.567116	-2.15138	0.0314464	0.25116
A630077J23Rik	14.2459	1.97099	0.431825	4.56433	5.01087e-06	0.000261462
A730090H04Rik	3.62055	-2.93046	1.34203	-2.1836	0.0289919	0.240965
AA467197	12.6523	1.77196	0.552582	3.2067	0.00134268	0.0268733
AI506816	7.7808	-1.22482	0.587888	-2.08342	0.0372132	0.279591
AU015791	7.0291	3.56073	0.802489	4.43711	9.11736e-06	0.000453978
AU022793	23.2533	1.21016	0.318573	3.79868	0.00014547	0.00467679
AW549542	53.389	-1.08563	0.263607	-4.11838	3.8155e-05	0.00152732
Aard	141.381	-1.42536	0.238395	-5.97901	2.24493e-09	2.79879e-07
Abcb4	19.2152	-1.18108	0.580108	-2.03598	0.0417528	0.298689
Ackr4	103.152	-1.77696	0.322191	-5.51523	3.48318e-08	3.23224e-06
Acnat1	24.1204	-1.06634	0.441643	-2.41448	0.0157578	0.163817
Adam15	2298	1.12991	0.141015	8.01271	1.12211e-15	3.98397e-13
Adam23	268.476	2.14061	0.157257	13.6122	3.3883e-42	7.90539e-39
Adam3	46.3528	-1.12253	0.31976	-3.51053	0.000447209	0.0115384
Adamts4	30.3535	1.37545	0.367878	3.73888	0.000184838	0.00565859
Afm	4.98897	-1.82348	0.840633	-2.16918	0.0300693	0.2453
Agbl1	3.10406	-4.14336	1.20663	-3.43383	0.000595126	0.0145647
Agt	19.9917	1.85097	0.49334	3.75191	0.000175494	0.00543865
Ajap1	13.1863	1.16092	0.436471	2.65979	0.00781891	0.102552
Akr1b7	19.9267	-1.46542	0.394593	-3.71375	0.000204213	0.00610169
Aldh1l2	43.9909	1.13031	0.301551	3.7483	0.000178038	0.00548626
Ankle1	6.5919	1.2174	0.597936	2.036	0.0417505	0.298689
Ankrd34b	5.13039	2.22787	0.745028	2.99032	0.00278685	0.0484716
Ankrd37	200.578	2.563	0.571476	4.48487	7.29586e-06	0.000368904
Ankrd63	174.41	-3.59056	0.589293	-6.09299	1.10824e-09	1.48359e-07
Apba1	297.129	1.02696	0.154699	6.63845	3.16994e-11	5.68917e-09
Apba2	31.2213	1.06453	0.387291	2.74866	0.00598401	0.0843962
Aspn	562.841	1.22743	0.248253	4.94428	7.64253e-07	4.95309e-05
Asprv1	39.074	1.05446	0.452936	2.32806	0.0199092	0.189928
Atf3	419.525	-1.48018	0.198397	-7.46069	8.60689e-14	2.3428e-11
Atg9b	15.5476	1.67696	0.435659	3.84925	0.000118481	0.00397335
B230217C12Rik	15.0726	1.37345	0.477506	2.8763	0.00402373	0.0633098
Baalc	6.82226	1.32368	0.59739	2.21577	0.0267072	0.22706
Bcl11a	72.4348	-1.0385	0.274636	-3.78139	0.000155957	0.00495543
Bex1	12.196	-2.17322	0.550923	-3.94469	7.99034e-05	0.00286332
Bex2	249.538	-1.07702	0.154678	-6.96301	3.33072e-12	6.97402e-10
Blk	167.671	-1.13141	0.253865	-4.45672	8.32248e-06	0.000418224
Bpifa1	5948.27	-1.06275	0.508402	-2.09037	0.0365844	0.277003
Bricd5	3.70384	-1.91248	0.864189	-2.21303	0.0268955	0.228067
Brinp1	45.9997	1.50282	0.348008	4.31834	1.57204e-05	0.000721194
Btnl2	10.1191	-1.44658	0.491917	-2.94069	0.00327483	0.054675
C1qtnf3	33.2958	1.19636	0.478654	2.49944	0.0124391	0.140885
C1qtnf9	32.0933	1.20793	0.392621	3.07659	0.00209383	0.0387856
Cabp1	22.5967	2.12429	0.352888	6.01973	1.7471e-09	2.22918e-07
Cacna1i	119.069	-1.16414	0.364082	-3.19748	0.00138635	0.0275114
Camk2a	40.1516	-1.10875	0.369469	-3.00093	0.00269157	0.047166
Camk2n2	13.6992	1.26622	0.496231	2.55168	0.0107205	0.128175
Camp	3.57109	1.95489	0.990267	1.9741	0.0483704	0.324312
Car14	491.337	1.46642	0.156546	9.36734	7.43835e-21	4.85933e-18
Car7	10.6754	1.1555	0.455228	2.53829	0.0111396	0.131644
Ccl24	8.32004	-1.3779	0.544754	-2.52939	0.011426	0.133599
Ccl4	21.733	-1.20949	0.587481	-2.05878	0.0395157	0.289923
Ccnb1	12.9455	1.21645	0.486559	2.5001	0.0124157	0.140717
Ccr7	396.354	-1.01474	0.276891	-3.66476	0.00024757	0.00716899
Ccr9	40.0879	-1.25408	0.259772	-4.82763	1.3817e-06	8.38882e-05
Cd160	14.4477	-1.45213	0.591253	-2.45603	0.0140483	0.15347
Cd164l2	7.34753	1.107	0.552729	2.00278	0.0452005	0.311746
Cd209b	11.53	-1.0439	0.446251	-2.33926	0.0193217	0.185734
Cd209c	10.4055	-1.52757	0.463549	-3.29538	0.000982876	0.0211493
Cd300c	7.48933	-1.17555	0.591435	-1.98762	0.0468536	0.319238
Cd300e	60.4658	-1.0595	0.254013	-4.17104	3.03213e-05	0.00125369
Cd300lg	149.334	-1.43364	0.2024	-7.08321	1.40852e-12	3.0672e-10
Cd40lg	6.65943	-1.65328	0.629245	-2.62741	0.00860385	0.109438
Cd59b	9.3712	-1.75114	0.506497	-3.45735	0.000545514	0.013499
Cd69	148.396	-1.01307	0.215579	-4.69932	2.61035e-06	0.000144516
Cd7	50.8081	-1.07893	0.231697	-4.65664	3.21407e-06	0.000175559
Cd79a	213.016	-1.20488	0.240945	-5.00065	5.7136e-07	3.82436e-05
Cdc20b	10.1863	-1.17738	0.489196	-2.40677	0.0160944	0.165838
Cdh23	8.25182	-1.15781	0.503066	-2.3015	0.0213633	0.198017
Cdhr1	4.44849	2.92664	0.86567	3.38077	0.00072282	0.0167925
Cdk19	5996.6	2.9707	0.104015	28.5604	2.08494e-179	3.40513e-175
Celf5	2.06889	2.51817	1.12088	2.2466	0.0246657	0.217661
Cemip	26.1858	2.13187	0.396987	5.37013	7.86794e-08	6.65799e-06
Cend1	6.33806	1.44595	0.598313	2.41671	0.0156615	0.163335
Ces1f	213.543	-1.12961	0.152691	-7.39799	1.38259e-13	3.70171e-11
Ces2b	25.6606	-1.62328	0.32976	-4.92262	8.53951e-07	5.49084e-05
Ces2e	73.8619	1.46541	0.382225	3.83389	0.000126135	0.00416168
Chodl	5.44002	3.61405	0.959086	3.76823	0.000164411	0.00517385
Chrm1	6.23591	-1.54076	0.617074	-2.49688	0.0125292	0.141611
Ciart	99.2446	-1.08861	0.362522	-3.00288	0.00267438	0.0469655
Clca3	27.47	2.63704	1.17226	2.24955	0.0244778	0.216561
Clca5	15.0916	2.23683	0.525841	4.25381	2.10166e-05	0.000925185
Cml3	13.4071	-1.11218	0.465188	-2.39081	0.0168111	0.170639
Cntn1	99.5855	1.00898	0.344046	2.93269	0.00336037	0.0557433
Col15a1	267.621	1.02778	0.183016	5.61579	1.95661e-08	1.98481e-06
Col28a1	47.7064	1.46492	0.361128	4.05652	4.98099e-05	0.00193229
Col6a4	10.3139	-1.23738	0.500033	-2.47461	0.0133383	0.148391
Col9a3	9.05168	-1.3232	0.545804	-2.42432	0.0153372	0.161085
Colec10	2.33821	-2.3098	1.15114	-2.00652	0.0448003	0.30964
Cpne7	16.5087	1.27995	0.409414	3.12629	0.00177025	0.0337753
Crmp1	9.65068	1.31581	0.511876	2.57056	0.0101534	0.123016
Crtam	9.50622	-1.22401	0.5424	-2.25665	0.02403	0.214224
Cst7	21.9503	-1.13482	0.349714	-3.24499	0.00117456	0.0242823
Ctsw	109.775	-1.02733	0.212772	-4.8283	1.37704e-06	8.38882e-05
Cx3cl1	828.284	-1.05536	0.12126	-8.70326	3.2248e-18	1.54904e-15
Cxcl12	10620	2.13061	0.141105	15.0995	1.63228e-51	5.33167e-48
Cxcr1	52.9047	2.15625	0.406492	5.30452	1.12968e-07	9.17905e-06
Cxcr5	183.551	-1.07901	0.291003	-3.70791	0.000208979	0.00622818
Cyp1a1	122.463	-3.01472	0.270081	-11.1623	6.23571e-29	1.01842e-25
Cyp2a4	6.30937	-3.42504	1.29348	-2.64793	0.00809852	0.105139
D630032N06Rik	12.3215	1.12223	0.42766	2.62411	0.00868745	0.110158
D6Ertd527e	12.5959	1.65378	0.494437	3.34477	0.000823496	0.0184238
Dcstamp	4.55396	1.18142	0.596907	1.97923	0.0477901	0.322068
Dio1	13.0345	-1.15705	0.379373	-3.04989	0.00228923	0.0416808
Dio2	86.856	1.76249	0.366275	4.81192	1.49485e-06	8.782e-05
Dll4	1001.28	-1.48254	0.205871	-7.20129	5.96467e-13	1.33445e-10
Dmbt1	3.15415	1.93948	0.856381	2.26474	0.0235287	0.211248
Dmc1	10.609	-1.728	0.698274	-2.47467	0.0133358	0.148391
Dnah17	8.73697	-1.22799	0.544726	-2.25433	0.0241757	0.21517
Dntt	4.3515	-1.62947	0.77132	-2.11258	0.034637	0.268355
Doc2b	14.6253	-1.52841	0.593396	-2.5757	0.0100038	0.122018
Dpysl5	130.68	-1.70127	0.29176	-5.83108	5.50714e-09	6.33399e-07
Dusp2	102.348	-1.17645	0.2486	-4.73227	2.22018e-06	0.000125034
E130006D01Rik	2.61687	2.29527	1.11429	2.05985	0.0394128	0.289299
E130008D07Rik	10.1191	2.04986	0.563498	3.63775	0.000275035	0.00777141
E130309D14Rik	23.3886	1.73318	0.509541	3.40145	0.000670284	0.0160045
Eaf2	12.8922	-1.05025	0.488516	-2.14988	0.0315644	0.25196
Ednrb	1961.37	-1.45363	0.142689	-10.1874	2.25742e-24	1.94043e-21
Efnb2	3149.54	-1.01673	0.132627	-7.66609	1.77318e-14	5.67834e-12
Egr3	32.3371	-2.00448	0.461507	-4.34333	1.40338e-05	0.000654857
Eln	3314.11	2.14063	0.202428	10.5748	3.90089e-26	5.30912e-23
Emr4	246.899	-1.08963	0.156219	-6.97504	3.0578e-12	6.48572e-10
Eomes	44.7648	-1.07969	0.291225	-3.70741	0.000209394	0.00622917
Ephb1	32.4191	1.30172	0.450302	2.89077	0.00384298	0.0613524
Erbb4	10.6708	-1.28553	0.553353	-2.32317	0.0201701	0.191522
Esm1	156.129	-1.13645	0.157728	-7.2051	5.80031e-13	1.3157e-10
Esr2	88.7619	-2.29168	0.233885	-9.79832	1.14475e-22	8.49818e-20
Faim3	210.275	-1.20896	0.272082	-4.44337	8.85599e-06	0.000443669
Fam124b	234.869	1.2375	0.429928	2.87838	0.00399728	0.0631316
Fam129c	54.7091	-1.49967	0.231159	-6.48763	8.7199e-11	1.43852e-08
Fam162b	109.078	-1.29988	0.225912	-5.75393	8.71946e-09	9.36883e-07
Fam181b	124.816	2.35079	0.224301	10.4805	1.06146e-25	1.11971e-22
Fam198b	2545.63	1.04154	0.153239	6.79682	1.06957e-11	2.03119e-09
Fam3b	14.9294	1.11299	0.430755	2.58381	0.00977166	0.119723
Fam64a	22.221	1.04101	0.370257	2.81158	0.00492983	0.0729294
Fam83d	19.7049	1.15173	0.417015	2.76183	0.00574782	0.0824174
Fasl	36.219	-1.31756	0.346072	-3.80718	0.000140558	0.00454574
Fbln2	560.112	1.06316	0.171455	6.20082	5.6168e-10	8.04681e-08
Fbln7	3.28266	1.70925	0.798311	2.14108	0.0322674	0.25607
Fbp1	4.42899	-1.86105	0.925388	-2.0111	0.0443145	0.307692
Fcrl1	99.662	-1.01366	0.292023	-3.47118	0.000518186	0.0129602
Ffar1	4.61632	-1.80584	0.69209	-2.60926	0.00907374	0.11347
Fga	7.71498	3.35312	0.784432	4.27458	1.91499e-05	0.000854525
Fgg	24.9124	1.14783	0.483817	2.37245	0.0176708	0.175654
Fhl5	16.4218	3.32141	0.477514	6.95563	3.50994e-12	7.25624e-10
Fibin	795.917	-1.39844	0.172445	-8.10948	5.08362e-16	1.84502e-13
Fmo1	4914.99	-1.37645	0.0852445	-16.1471	1.1904e-58	4.86041e-55
Fosb	104.456	-2.17188	0.29105	-7.46224	8.50618e-14	2.3428e-11
Foxs1	68.9082	1.37337	0.271313	5.06195	4.14998e-07	2.90891e-05
Fst	74.3613	1.49729	0.388757	3.85147	0.00011741	0.0039537
Fxyd6	304.192	1.06487	0.203843	5.22399	1.7511e-07	1.36837e-05
G530011O06Rik	8.14809	1.92858	0.696583	2.76863	0.0056292	0.0810724
Gap43	293.771	1.41947	0.16829	8.43467	3.32131e-17	1.39086e-14
Gcgr	4.28922	-1.44628	0.712174	-2.0308	0.042275	0.300843
Gdf6	16.8215	2.59037	0.461051	5.61841	1.92721e-08	1.9672e-06
Gen1	19.9632	1.07242	0.44549	2.40729	0.0160716	0.165838
Gimap7	60.6954	-1.2054	0.256752	-4.69481	2.66857e-06	0.00014724
Glrb	6.21261	-2.81203	0.856456	-3.28334	0.00102586	0.0218725
Gm10415	9.42483	3.39662	0.687664	4.93936	7.83782e-07	5.05958e-05
Gm10494	2.07571	-2.12124	1.01315	-2.09371	0.036286	0.275895
Gm12250	400.503	1.14814	0.23837	4.81665	1.45991e-06	8.67029e-05
Gm13582	2.01022	-2.53642	1.20865	-2.09857	0.0358552	0.274023
Gm14207	27.7815	-1.65219	0.375573	-4.39912	1.08691e-05	0.000526746
Gm19557	55.1093	1.12889	0.348721	3.23725	0.00120688	0.0247313
Gm525	7.70138	2.36112	0.62653	3.76857	0.000164188	0.00517385
Golt1a	4.00317	-2.18535	1.10893	-1.97069	0.0487597	0.325303
Gp2	63.8819	2.86091	0.733231	3.90178	9.54874e-05	0.00334657
Gpr128	3.91251	2.1202	1.00771	2.10398	0.03538	0.272047
Gpr171	206.84	-1.01693	0.20059	-5.06968	3.98477e-07	2.82954e-05
Gpr176	21.3786	1.53739	0.36072	4.262	2.02604e-05	0.000894305
Grem1	5.31394	1.86745	0.74268	2.51448	0.0119209	0.13653
Gria2	7.19153	2.94617	0.687158	4.28747	1.80717e-05	0.000808621
Grik2	26.5313	-1.14727	0.29702	-3.86258	0.000112194	0.00380945
Grin1os	19.2619	1.27368	0.36764	3.46449	0.000531237	0.013246
Grin2c	17.9818	1.43997	0.404297	3.56166	0.000368522	0.00988294
Grp	34.5311	-1.63639	0.33973	-4.81674	1.45925e-06	8.67029e-05
Gxylt2	33.2722	2.15256	0.382628	5.62573	1.84726e-08	1.89745e-06
Gzma	497.956	-1.32796	0.169998	-7.81161	5.64599e-15	1.96192e-12
Hamp	16.8002	-2.1039	0.517552	-4.0651	4.80112e-05	0.0018849
Hapln1	16.7732	1.7492	0.417701	4.18768	2.81818e-05	0.00118932
Heatr9	5.89508	-1.68359	0.718576	-2.34295	0.0191317	0.184887
Hey2	76.508	1.03653	0.208147	4.9798	6.36498e-07	4.22572e-05
Hoxb8	4.3096	-2.12252	0.964898	-2.19973	0.0278257	0.233865
Hoxc5	2.92802	-2.19148	0.970482	-2.25813	0.0239374	0.213631
Hoxd4	5.0485	1.46138	0.691948	2.11198	0.0346879	0.268494
Hoxd8	8.97653	2.53239	0.66466	3.81005	0.000138938	0.00451121
Hoxd9	4.86063	2.63664	0.87105	3.02697	0.0024702	0.0439949
Hpgd	6639.09	-1.32772	0.221253	-6.00093	1.96188e-09	2.48383e-07
Hsd3b2	4.69623	-3.17748	0.854747	-3.71745	0.000201242	0.00607521
Hsph1	1555.48	-1.05522	0.461187	-2.28804	0.022135	0.202769
Htr2a	30.166	1.22226	0.383587	3.18639	0.0014406	0.0283127
I730030J21Rik	8.92018	-1.31079	0.554093	-2.36566	0.017998	0.177717
Ifltd1	20.2487	-1.34485	0.379479	-3.54395	0.000394185	0.010451
Ifng	4.19049	-2.29209	1.01126	-2.26658	0.0234161	0.210783
Igf2os	3.51316	1.80776	0.850202	2.12628	0.0334803	0.262129
Igfbp3	825.465	-1.1422	0.205741	-5.55166	2.82968e-08	2.7239e-06
Il2rb	411.282	-1.19727	0.214938	-5.57028	2.54331e-08	2.53276e-06
Inpp5j	16.5314	-1.07789	0.460613	-2.34011	0.0192779	0.185641
Irg1	34.0454	1.78149	0.567147	3.14114	0.00168289	0.0324497
Itga7	588.102	1.10653	0.217257	5.09319	3.5209e-07	2.5557e-05
Itgad	29.0287	-1.99556	0.454743	-4.38832	1.14229e-05	0.00055032
Itgb1bp2	66.87	-1.09204	0.311774	-3.50268	0.000460601	0.0118465
Itgbl1	296.904	1.23779	0.268879	4.60353	4.15399e-06	0.000220987
Jam2	1960.81	1.04416	0.137529	7.59226	3.14367e-14	9.33499e-12
Kbtbd12	4.74951	-1.71709	0.805591	-2.13147	0.0330507	0.259511
Kcna5	10.6803	1.21895	0.556335	2.19104	0.0284489	0.237418
Kcna7	7.0437	-2.88955	1.03197	-2.80004	0.00510966	0.0750055
Kcnab3	13.3336	1.31983	0.439724	3.0015	0.0026865	0.0471278
Kcnb2	24.7847	1.05359	0.298534	3.52922	0.000416785	0.010926
Kcnc2	8.82553	-1.36184	0.627583	-2.16998	0.0300085	0.245271
Kcng1	6.04162	3.17268	0.821858	3.86038	0.000113212	0.00382812
Kcnh6	8.47189	1.84842	0.671821	2.75136	0.0059349	0.0840665
Kcnj3	18.3403	-1.01491	0.432142	-2.34854	0.0188469	0.18317
Kif26b	211.488	-1.29821	0.233155	-5.56801	2.57658e-08	2.55035e-06
Klhl14	11.8783	-1.41946	0.49368	-2.87526	0.00403699	0.0634572
Klhl4	65.851	1.01208	0.286727	3.52977	0.00041592	0.010926
Klk1	5.46438	-1.67173	0.656062	-2.54813	0.0108303	0.129204
Klk10	9.92474	1.35029	0.534037	2.52846	0.0114563	0.133779
Klra14-ps	21.6767	-1.9296	0.459304	-4.20115	2.65562e-05	0.00113538
Klra18	10.323	-1.17888	0.503843	-2.33979	0.0192947	0.185659
Klra23	5.15983	-1.8084	0.755781	-2.39275	0.0167225	0.170037
Klra7	36.108	-1.47389	0.270178	-5.45525	4.89028e-08	4.35717e-06
Klra9	32.2327	-1.04835	0.42244	-2.48165	0.0130776	0.146391
Klrb1c	171.325	-1.23589	0.206382	-5.98836	2.11973e-09	2.66303e-07
Klrc1	26.0542	-1.36984	0.328253	-4.17312	3.00454e-05	0.00124861
Klrc3	5.89209	-1.50525	0.766366	-1.96414	0.0495141	0.326997
Klre1	48.3291	-1.29277	0.266189	-4.85661	1.19415e-06	7.47234e-05
Klri1	12.3175	-1.01262	0.510578	-1.98328	0.047336	0.320652
Klri2	76.507	-1.3465	0.220893	-6.09573	1.08941e-09	1.47043e-07
Klrk1	193.826	-1.20981	0.193952	-6.23768	4.44096e-10	6.65411e-08
Krt14	2.99832	-1.6811	0.838297	-2.00537	0.0449234	0.310359
Krt15	5.68033	-1.98851	0.833286	-2.38635	0.0170167	0.171872
Lama1	142.583	1.66188	0.186333	8.91887	4.7107e-19	2.48178e-16
Lax1	145.268	-1.18529	0.191919	-6.17597	6.5758e-10	9.33878e-08
Lep	5.90761	-2.65964	1.0107	-2.6315	0.00850097	0.108467
Lgr5	12.1481	-1.6387	0.508114	-3.22507	0.00125942	0.0255445
Lox	1170.71	1.2726	0.195873	6.49705	8.19082e-11	1.40813e-08
Lphn3	2169.28	-1.09429	0.128614	-8.50829	1.76515e-17	7.58645e-15
Lrrc15	2.34189	3.0534	1.053	2.89972	0.00373496	0.0602212
Lrrc3b	40.7393	3.59946	0.468064	7.69011	1.47008e-14	4.80187e-12
Lrrc63	4.54106	1.60494	0.72362	2.21794	0.0265591	0.226398
Lta	6.79172	-1.94441	0.729546	-2.66523	0.00769348	0.1017
Ly6d	229.403	-1.0675	0.286503	-3.72596	0.000194574	0.00590665
Lyve1	4596.35	-1.62613	0.124236	-13.0891	3.80273e-39	6.90069e-36
M1ap	33.4346	-1.07999	0.489554	-2.20607	0.0273791	0.230969
Marcksl1-ps4	13.9568	-1.07762	0.452982	-2.37896	0.0173616	0.173957
Mark1	176.512	1.36089	0.185424	7.33936	2.14623e-13	5.31095e-11
Mctp1	1118.86	1.21145	0.187436	6.46327	1.02468e-10	1.65693e-08
Megf11	10.3757	1.1321	0.493915	2.29209	0.0219002	0.201393
Mei4	4.17512	-2.69628	1.14326	-2.35841	0.0183535	0.180353
Mfap4	4308.4	1.40598	0.161744	8.69259	3.54256e-18	1.65306e-15
Mir30b	10.2639	1.25338	0.545266	2.29865	0.0215246	0.198947
Mir350	3.39586	-1.60502	0.777287	-2.0649	0.0389321	0.28784
Mir5619	1.65364	-2.89874	1.43746	-2.01657	0.0437401	NA
Mir6417	2.58182	-2.26259	0.997252	-2.26883	0.0232789	0.210399
Mir6942	4.7012	-1.32064	0.632551	-2.0878	0.0368162	0.277985
Mir6981	4.02081	-2.3983	0.926478	-2.58862	0.00963616	0.118776
Mir7044	4.97008	-2.53961	0.97033	-2.61726	0.00886385	0.111701
Mmp8	204.234	1.41498	0.240647	5.87989	4.10545e-09	4.85871e-07
Mmrn1	1189.7	1.11816	0.19811	5.64412	1.66025e-08	1.72708e-06
Mnd1	10.3147	1.0407	0.44342	2.34697	0.0189266	0.183556
Morc1	5.25323	2.15356	0.743664	2.89588	0.00378092	0.0607775
Mpp3	65.565	-1.55875	0.256574	-6.07525	1.23795e-09	1.63051e-07
Mrap2	37.8883	3.32838	1.32965	2.5032	0.0123075	0.139781
Msc	12.559	1.31347	0.441105	2.97768	0.00290438	0.049634
Msx1	69.3044	1.64441	0.309763	5.30862	1.10459e-07	9.06537e-06
Mybph	6.83148	2.66189	0.59944	4.44062	8.96998e-06	0.000448005
Mycn	59.0098	2.80513	0.639655	4.38538	1.15781e-05	0.000552907
Mypn	23.8877	-1.55551	0.618208	-2.51615	0.0118643	0.136176
Myt1	1.95926	-2.10999	1.07526	-1.9623	0.0497272	0.327796
Nat8	1.98485	-2.42642	1.22704	-1.97745	0.0479907	0.322811
Ncr1	138.89	-1.15435	0.228223	-5.05799	4.23697e-07	2.95718e-05
Neil2	13.8602	-1.01408	0.410659	-2.46941	0.0135337	0.149245
Ngfr	8.98212	-1.06824	0.490617	-2.17734	0.029455	0.243064
Ngp	11.9726	1.57587	0.763933	2.06284	0.0391276	0.288172
Nkg7	145.146	-1.13948	0.235953	-4.82925	1.3705e-06	8.38882e-05
Nol4	1.90449	2.3198	1.17972	1.96639	0.0492532	0.326198
Nos2	117.038	1.50576	0.356414	4.22474	2.39215e-05	0.00103083
Nos3	584.754	1.02522	0.137202	7.4723	7.88054e-14	2.21905e-11
Npas2	82.7067	1.28499	0.418099	3.07341	0.00211628	0.0391428
Nppa	59.4875	-1.80132	0.78309	-2.30028	0.0214326	0.198437
Nppb	2.44089	2.89782	1.1159	2.59684	0.00940855	0.116498
Npr3	3039.65	-1.65586	0.366957	-4.51242	6.40933e-06	0.000327116
Nptx1	242.289	-1.33262	0.149816	-8.89501	5.84122e-19	2.98121e-16
Npy1r	95.8103	1.55231	0.322101	4.81933	1.4404e-06	8.61706e-05
Nr4a1	963.951	-1.48349	0.488882	-3.03446	0.00240969	0.0433426
Nr4a3	77.734	-2.50731	0.272799	-9.19107	3.88969e-20	2.33246e-17
Nrxn3	5.55155	-1.34623	0.646704	-2.08168	0.0373719	0.279852
Ntrk2	3024.09	4.60016	0.167083	27.5322	7.23003e-167	5.90404e-163
Oas2	301.555	1.31514	0.225945	5.82064	5.86228e-09	6.6488e-07
Olfr1034	3.1738	1.86504	0.887478	2.1015	0.0355968	0.272778
Olfr1372-ps1	36.1734	1.08213	0.332245	3.25704	0.0011258	0.0235424
Olfr558	6.15232	1.56754	0.792946	1.97685	0.0480582	0.323131
Olfr78	7.23797	3.36453	0.685756	4.9063	9.28109e-07	5.92105e-05
Olig3	4.46573	-1.73357	0.802311	-2.16072	0.0307166	0.248246
Orm3	7.06372	-1.40524	0.557926	-2.51868	0.0117796	0.135768
Osbp2	10.8353	-1.16049	0.454887	-2.55116	0.0107366	0.128273
Otx1	12.8702	-1.58295	0.596743	-2.65265	0.00798621	0.10413
Pabpc4l	21.248	1.12571	0.423605	2.65746	0.00787325	0.103034
Pappa2	123.276	1.53227	0.188525	8.12765	4.37679e-16	1.66237e-13
Parpbp	18.5705	1.0647	0.458751	2.32087	0.0202939	0.191946
Pcdh20	19.0687	-1.57816	0.476273	-3.31356	0.000921167	0.0200593
Per1	1943.48	-1.12263	0.430479	-2.60787	0.00911077	0.113586
Per2	919.3	-1.3981	0.509192	-2.74573	0.00603771	0.0848605
Pgf	105.066	1.0492	0.301683	3.47782	0.000505501	0.0127405
Pkn3	544.865	1.25217	0.210025	5.96199	2.49182e-09	3.03704e-07
Pla1a	44.8698	1.01155	0.329554	3.06946	0.00214448	0.0394855
Pld5	4.56025	2.2232	0.743735	2.98923	0.00279679	0.0484807
Plvap	3900.73	-2.13655	0.094604	-22.5842	6.20308e-113	3.37696e-109
Pmel	7.28152	-1.83862	0.660529	-2.78356	0.00537659	0.0780537
Ppfia4	81.8499	1.02169	0.28293	3.61111	0.000304887	0.00851181
Prox1	80.0195	1.54676	0.244589	6.32391	2.5503e-10	3.89267e-08
Prrt3	6.83933	3.03763	0.779227	3.89826	9.68862e-05	0.00337387
Ptgs2	613.948	-1.0279	0.218488	-4.70459	2.54374e-06	0.000141307
Ptprr	161.42	2.67065	0.255226	10.4639	1.26592e-25	1.21618e-22
Ptx3	19.7957	2.94554	0.538885	5.46598	4.60352e-08	4.15385e-06
Qrfp	12.7385	-1.08682	0.416191	-2.61134	0.00901886	0.11297
Rab3c	137.605	1.03526	0.151299	6.84246	7.78422e-12	1.49567e-09
Rag1	2.79853	-3.6596	1.49924	-2.44097	0.0146481	0.157454
Ramp3	80.2976	1.66861	0.273572	6.09933	1.06511e-09	1.44961e-07
Reep2	29.6023	1.13215	0.353006	3.20716	0.00134051	0.0268733
Reg3g	1030.44	1.48174	0.407174	3.63909	0.000273608	0.00774447
Reln	722.861	1.4797	0.196043	7.54783	4.42585e-14	1.29077e-11
Ret	89.4615	1.64829	0.186935	8.81741	1.17137e-18	5.79719e-16
Retn	64.1988	-1.09171	0.359945	-3.03299	0.00242145	0.0435061
Rfx8	6.54087	-1.57205	0.64799	-2.42603	0.0152649	0.160739
Rgs16	25.9858	1.06709	0.339892	3.13949	0.00169242	0.032595
Rgs4	489.266	1.72291	0.265355	6.49283	8.42391e-11	1.41834e-08
Rgs5	225.726	2.60347	0.320763	8.11648	4.79883e-16	1.78124e-13
Rgs7bp	62.9871	1.04015	0.23688	4.39106	1.128e-05	0.000545046
Rgs9	513.202	-1.14642	0.117583	-9.74988	1.84679e-22	1.31138e-19
Rgsl1	5.25374	1.64234	0.712633	2.30461	0.0211882	0.196956
Rimbp3	3.28077	1.72744	0.866483	1.99362	0.0461936	0.316325
Rltpr	27.7677	-1.19951	0.344161	-3.4853	0.000491577	0.0125053
Rnf152	61.2335	1.17745	0.265531	4.43432	9.23619e-06	0.000457107
Rpl36a	32.0555	1.3699	0.514826	2.66091	0.00779305	0.102394
Rprml	27.4869	-1.10507	0.311406	-3.54867	0.000387186	0.0102821
Rps6kl1	23.8885	1.99965	0.428249	4.66937	3.0212e-06	0.000165578
Rrad	195.393	1.4142	0.288677	4.89889	9.63817e-07	6.12493e-05
Runx3	90.6274	-1.0687	0.304139	-3.51385	0.000441667	0.0114315
S1pr5	60.1422	-1.64938	0.276188	-5.97196	2.34422e-09	2.90044e-07
Saa3	41.76	1.35752	0.376422	3.60636	0.00031052	0.00862484
Sbk3	35.1848	-1.16048	0.401357	-2.8914	0.00383534	0.0613504
Scarna9	58.9468	-1.07755	0.258142	-4.17427	2.98944e-05	0.0012455
Scg3	7.92555	-1.29758	0.604959	-2.1449	0.0319609	0.254181
Scgb3a1	4394.82	1.02264	0.237721	4.30186	1.69372e-05	0.000766255
Scn2b	11.5549	1.07352	0.507285	2.11622	0.0343265	0.266581
Scn4a	46.1356	-1.28374	0.523226	-2.45351	0.0141469	0.15388
Scn8a	5.87141	1.72438	0.814582	2.11688	0.0342696	0.266393
Scube3	26.3976	1.01456	0.367885	2.75781	0.00581896	0.082994
Sele	22.003	-1.49255	0.34748	-4.29536	1.74409e-05	0.000786865
Serpina3f	131.605	-1.19218	0.226382	-5.26622	1.39263e-07	1.1041e-05
Serpina3i	22.3746	1.18109	0.438813	2.69155	0.00711208	0.0956904
Serpinb10	58.5981	-1.62756	0.339989	-4.78709	1.69216e-06	9.76549e-05
Sh3gl3	12.32	1.81017	0.577924	3.1322	0.00173504	0.0332981
Shc4	17.1097	2.53211	0.384918	6.5783	4.75872e-11	8.44776e-09
Shd	2.75523	2.20907	1.08939	2.0278	0.0425805	0.301441
Shisa6	14.374	-1.11958	0.467535	-2.39464	0.0166367	0.169501
Siglecg	142.137	-1.30779	0.311635	-4.19654	2.71019e-05	0.00115569
Siglech	94.1397	-1.11105	0.183552	-6.05303	1.42149e-09	1.82802e-07
Ska1	8.43049	1.33533	0.604256	2.20987	0.0271142	0.229441
Slamf8	36.6406	-1.0074	0.366299	-2.75021	0.00595577	0.0840706
Slc12a8	13.1796	1.33236	0.47384	2.81183	0.00492599	0.0729294
Slc16a9	1981.4	-1.55097	0.115014	-13.4851	1.91461e-41	3.90867e-38
Slc1a7	5.7808	1.41124	0.717981	1.96556	0.0493491	0.326455
Slc26a10	153.848	4.34767	0.300243	14.4805	1.60941e-47	4.3808e-44
Slc26a4	327.414	1.80692	0.278217	6.49465	8.32293e-11	1.41594e-08
Slc35f2	4.35031	-1.94781	0.697691	-2.7918	0.00524164	0.0766396
Slc38a11	19.6234	1.87288	0.454025	4.12506	3.70632e-05	0.00149461
Slc5a12	68.3113	-1.97285	0.660379	-2.98744	0.00281321	0.0486709
Slc6a6	7281.04	1.21269	0.117185	10.3485	4.25059e-25	3.8567e-22
Sln	180.235	-1.06826	0.246362	-4.33613	1.45011e-05	0.000670911
Smad6	1662.67	-1.03094	0.13205	-7.80723	5.84589e-15	1.98906e-12
Smc2os	1.48471	2.56487	1.16362	2.20422	0.0275092	NA
Smtnl1	5.31785	-2.59197	0.940351	-2.75638	0.0058445	0.0832191
Snph	16.1387	2.64019	0.512712	5.14947	2.61228e-07	1.96117e-05
Sost	7.39901	1.81983	0.569026	3.19814	0.00138317	0.0274816
Sox11	542.994	-1.00938	0.151394	-6.66725	2.60642e-11	4.72979e-09
Sp5	26.2437	1.21083	0.41103	2.94584	0.00322079	0.0538955
Spib	212.856	-1.36554	0.222852	-6.12755	8.92415e-10	1.23516e-07
Spin4	120.158	1.12704	0.18895	5.96476	2.44999e-09	3.00852e-07
Spon2	341.176	1.06739	0.300013	3.55783	0.000373936	0.00999528
Sprr1a	19.9042	2.17532	0.558013	3.89833	9.686e-05	0.00337387
Sstr2	12.7173	-1.41919	0.501884	-2.82773	0.00468786	0.070305
Sstr4	116.915	1.59604	0.186819	8.54326	1.30485e-17	5.7597e-15
Ssu2	8.44691	2.62897	0.607699	4.3261	1.5177e-05	0.000698227
Stab2	100.675	2.22737	0.227276	9.80032	1.12232e-22	8.49818e-20
Stac	13.1316	1.46118	0.474851	3.07714	0.00208996	0.0387856
Stac2	9.7248	-1.19297	0.544825	-2.18965	0.02855	0.237986
Stc1	119.255	-1.54011	0.220395	-6.98797	2.78895e-12	5.9933e-10
Sult1d1	404.359	-1.01336	0.415173	-2.44082	0.014654	0.157454
Susd5	17.9688	1.75391	0.439884	3.98721	6.68535e-05	0.00246468
Sycp2	25.8181	1.19179	0.481825	2.47348	0.0133803	0.148391
Syt12	21.4725	1.21347	0.379554	3.19709	0.0013882	0.0275147
Syt15	250.034	-2.03854	0.186988	-10.902	1.12767e-27	1.67429e-24
Tcf23	153.442	2.19771	0.208221	10.5547	4.83113e-26	6.06938e-23
Tlcd2	71.8121	-1.01418	0.226247	-4.48264	7.37268e-06	0.000371637
Tmed6	4.31107	-1.98697	0.752497	-2.6405	0.00827838	0.106627
Tmeff2	131.238	-1.29036	0.177174	-7.283	3.26466e-13	7.50964e-11
Tmem171	24.6633	1.03456	0.432928	2.38968	0.0168631	0.170889
Tmem182	16.0906	-1.57496	0.790935	-1.99126	0.0464526	0.3173
Tnfaip8l1	72.5032	1.35677	0.266748	5.08635	3.6502e-07	2.62621e-05
Tnfrsf13c	57.9063	-1.02911	0.315946	-3.25723	0.00112507	0.0235424
Tomm20l	3.54557	-2.56843	0.854689	-3.0051	0.00265491	0.0466738
Tox2	65.3071	-1.48055	0.440137	-3.36383	0.000768689	0.0176076
Traf3ip3	289.091	-1.02293	0.187412	-5.45818	4.81049e-08	4.31675e-06
Trat1	13.2213	-1.61908	0.514408	-3.14746	0.00164696	0.0318321
Treml4	139.777	-1.07138	0.18549	-5.77593	7.65283e-09	8.445e-07
Trim54	13.548	-1.73527	0.673491	-2.57653	0.0099797	0.121815
Tro	77.4312	-1.13265	0.292804	-3.86828	0.000109607	0.00373717
Trpv4	171.523	1.64086	0.22341	7.34459	2.06392e-13	5.18584e-11
Tubb2b	62.6272	1.32126	0.26175	5.0478	4.46928e-07	3.07984e-05
Ubash3a	37.4895	-1.3441	0.323504	-4.15482	3.25544e-05	0.00133253
Unc5b	531.222	1.04534	0.163576	6.39056	1.65279e-10	2.59552e-08
Unc80	58.5382	1.22743	0.341789	3.5912	0.00032916	0.00905023
Upb1	13.0722	-1.34854	0.420532	-3.20674	0.00134249	0.0268733
Vegfc	501.463	1.48936	0.160667	9.26989	1.86345e-20	1.17053e-17
Veph1	111.321	1.00797	0.281701	3.57817	0.000346012	0.00942624
Vil1	43.3393	2.834	0.387864	7.30669	2.73811e-13	6.48098e-11
Vstm2b	5.42873	-1.49864	0.73999	-2.02522	0.0428446	0.302393
Vstm5	26.5026	2.14558	0.442579	4.8479	1.24777e-06	7.7781e-05
Wfdc1	829.249	1.34161	0.178368	7.52157	5.41232e-14	1.55077e-11
Wfdc12	13.0511	1.76169	0.47313	3.72348	0.000196498	0.00595401
Wfdc17	171.593	1.06712	0.343731	3.10454	0.00190578	0.0358999
Wisp1	153.108	1.15834	0.294023	3.93962	8.16109e-05	0.00291656
Wscd2	63.9758	1.34542	0.278923	4.82364	1.40965e-06	8.46412e-05
Zbtb8b	11.2361	1.60742	0.4745	3.38761	0.000705052	0.0165389
Zdbf2	27.8339	-1.48262	0.41997	-3.53029	0.000415103	0.010926
Zfp947	30.126	1.19804	0.449009	2.66818	0.00762631	0.101016
